# Supplementary material for: New Viral Sequences Identified in the Flavescence Dorée Phytoplasma Vector Scaphoideus titanus
Source: Viruses. 2020 Mar 6;12(3):287. doi: 10.3390/v12030287 (PMC7150801; doi:10.3390/v12030287)
Supplement: Supplementary file 1 [file viruses-12-00287-s001.zip]

Archive with 13 entries (12 files):
- Supplementary _Materials/
- Supplementary _Materials/Supplementary_materialS1.pdf
- Supplementary _Materials/Supplementary_materialS10.pdf
- Supplementary _Materials/Supplementary_materialS11.pdf
- Supplementary _Materials/Supplementary_materialS12.doc
- Supplementary _Materials/Supplementary_materialS2.txt
- Supplementary _Materials/Supplementary_materialS3.doc
- Supplementary _Materials/Supplementary_materialS4.pdf
- Supplementary _Materials/Supplementary_materialS5.pdf
- Supplementary _Materials/Supplementary_materialS6.pdf
- Supplementary _Materials/Supplementary_materialS7.pdf
- Supplementary _Materials/Supplementary_materialS8.pdf
- Supplementary _Materials/Supplementary_materialS9.pdf
